# Supplementary material for: Hot lamination and origami assembly fabrication of miniaturized compliant mechanism
Source: MethodsX. 2021 Jul 17;8:101458. doi: 10.1016/j.mex.2021.101458 (PMC8374692; doi:10.1016/j.mex.2021.101458)
Supplement: Supplementary file 1 [file mmc1.zip]

Archive with 1 entries (1 files):
- polyimideLayer.DXF
